# Supplementary material for: Evaluation of Hydroxycarboxylic Acid Receptor 1 (HCAR1) as a Building Block for Genetically Encoded Extracellular Lactate Biosensors
Source: Biosensors (Basel). 2022 Feb 25;12(3):143. doi: 10.3390/bios12030143 (PMC8946183; doi:10.3390/bios12030143)
Supplement: Supplementary file 1 [file biosensors-12-00143-s001.zip]

Archive with 1 entries (1 files):
- biosensors-1613352-supplementary.pdf
